# Supplementary material for: In Vivo and In Vitro Pro-Fibrotic Response of Lung-Resident Mesenchymal Stem Cells from Patients with Idiopathic Pulmonary Fibrosis
Source: Cells. 2024 Jan 16;13(2):160. doi: 10.3390/cells13020160 (PMC10814068; doi:10.3390/cells13020160)
Supplement: Supplementary file 1 [file cells-13-00160-s001.zip]

Archive with 1 entries (1 files):
- cells-2770600-supplementary.pdf
